# Supplementary material for: Expression Patterns, Molecular Characterization, and Response to Host Stress of CYP Genes from Phenacoccus solenopsis (Hemiptera: Pseudococcidae)
Source: Insects. 2019 Aug 22;10(9):264. doi: 10.3390/insects10090264 (PMC6780606; doi:10.3390/insects10090264)
Supplement: Supplementary file 1 [file insects-10-00264-s001.zip]

Archive with 4 entries (2 files):
- insects-560348-suppl-proof done/
- insects-560348-suppl-proof done/supplymentary materials/
- insects-560348-suppl-proof done/supplymentary materials/Figure S1.pdf
- insects-560348-suppl-proof done/supplymentary materials/Table S1-S4.doc
